# Supplementary material for: Identification of the Mouse T Cell ADP-Ribosylome Uncovers ARTC2.2 Mediated Regulation of CD73 by ADP-Ribosylation
Source: Front Immunol. 2021 Aug 24;12:703719. doi: 10.3389/fimmu.2021.703719 (PMC8421852; doi:10.3389/fimmu.2021.703719)
Supplement: Supplementary file 1 [file DataSheet_1.csv]

ADPr_Site	prot_acc	Gene	pep_expect	pep_score	pep_seq	charge	Mod_site	loc_score	condition
Slc44a2_R_130	sp|Q8BY89|CTL2_MOUSE	Slc44a2	2.30E-04	38.77	NT(R)DFDYYK	3+	R_130	94.66	Liver_unt
Pdia3_R_62	sp|P27773|PDIA3_MOUSE	Pdia3	1.30E-05	52.26	(R)LAPEYEAAATR	3+	R_62	99.97	Liver_unt
Itgal_R_1000	sp|P24063|ITAL_MOUSE	Itgal	7.40E-04	33.36	(R)PSSEAEQPCLPGVQFR	3+	R_1000	30.69	Liver_unt
Wls_R_75	sp|Q6DID7|WLS_MOUSE	Wls	0.0072	23.04	I(R)DIEEAIPR	3+	R_75	81.33	Spleen_NAD
Vim_E_134	sp|P20152|VIME_MOUSE	Vim	7.60E-09	5.15	FLEQQNKILLA(E)LEQLKGQG(K)	4+	E_134	32.65	Spleen_NAD
Trav12-2_R_77	sp|P06323|TVA3_MOUSE	Trav12-2	0.0029	27.12	(R)PEHQGFHATLHK	3+	R_77	76.81	Spleen_NAD
Tnfrsf18_R_87	sp|O35714|TNR18_MOUSE	Tnfrsf18	0.0013	30.73	HYPCQPGQ(R)VESQGDIVFGFR	3+	R_87	68.63	Spleen_NAD
Tmed10_R_116	sp|Q9D1D4|TMEDA_MOUSE	Tmed10	0.012	20.77	GTG(R)IPDQLVILDMK	3+	R_116	83.16	Spleen_NAD
Thy1_K_61	sp|P01831|THY1_MOUSE	Thy1	3.50E-04	36.83	R(K)HVLSGTLGIPEHTYR	3+	K_61	49.26	Spleen_NAD
Tapbpl_R_52	sp|Q8VD31|TPSNR_MOUSE	Tapbpl	0.0044	25.45	H(R)GAFASSGDR	3+	R_52	99.03	Spleen_NAD
Sun2_R_269	sp|Q8BJS4|SUN2_MOUSE	Sun2	0.0022	28.29	ES(R)KQPEVWESR	3+	R_269	28.34	Spleen_NAD
Sptbn1_S_2183	sp|Q62261|SPTB2_MOUSE	Sptbn1	0.001	31.94	SALPAQ(S)AATLPARTLETPAAQMEGFLNR	3+	S_2183	46.58	Spleen_NAD
Sptbn1_E_2193	sp|Q62261|SPTB2_MOUSE	Sptbn1	0.0075	25.15	SALPAQSAATLPARTL(E)TPAAQMEGFLNR	4+	E_2193	24.95	Spleen_NAD
Spn_R_331	sp|P15702|LEUK_MOUSE	Spn	2.20E-04	38.9	GSEVLETEGSGQ(R)PTLTTFFSR	3+	R_331	35.03	Spleen_NAD
Slc44a2_R_130	sp|Q8BY89|CTL2_MOUSE	Slc44a2	0.0054	29.34	NT(R)DFDYYK	3+	R_130	92.05	Spleen_NAD
Sema4d_S_539	sp|O09126|SEM4D_MOUSE	Sema4d	7.10E-09	88.06	ACVTLHQEEAS(S)RGWIQD(M)SGDTSSCLDK	4+	S_539	60.29	Spleen_NAD
Sema4d_R_540	sp|O09126|SEM4D_MOUSE	Sema4d	3.40E-09	91.25	ACVTLHQEEASS(R)GWIQDMSGDTSSCLDK	3+	R_540	30.73	Spleen_NAD
Sema4b_R_573	sp|Q62179|SEM4B_MOUSE	Sema4b	0.0017	29.46	A(R)FLVPGKPCK	3+	R_573	100	Spleen_NAD
Sema4b_R_672	sp|Q62179|SEM4B_MOUSE	Sema4b	0.0019	31.91	NQ(R)DGTPVIINTSR	3+	R_672	86.48	Spleen_NAD
Selt_S_195	sp|P62342|SELT_MOUSE	Selt	0.011	20.77	LNVHMDSIPHHR(S)	3+	S_195	48.55	Spleen_NAD
Sell_K_93	sp|P18337|LYAM1_MOUSE	Sell	0.0021	29.67	SPYYYWIGIR(K)	2+	K_93	49.77	Spleen_NAD
Sell_R_137	sp|P18337|LYAM1_MOUSE	Sell	3.30E-05	48.67	E(R)DSGKWNDDACHK	4+	R_137	43.22	Spleen_NAD
Ptprc_R_329	sp|P06800|PTPRC_MOUSE	Ptprc	0.011	20.81	(R)NTFIPER	3+	R_329	100	Spleen_NAD
Pdia3_R_62	sp|P27773|PDIA3_MOUSE	Pdia3	4.30E-07	69.9	(R)LAPEYEAAATR	3+	R_62	99.99	Spleen_NAD
Parp14_S_842	sp|Q2EMV9|PAR14_MOUSE	Parp14	0.013	20.18	HI(S)GLAQALSK	2+	S_842	84.81	Spleen_NAD
Nt5e_R_149	sp|Q61503|5NTD_MOUSE	Nt5e	3.40E-04	39.03	A(R)GPLAHQISGLFLPSK	3+	R_149	99.37	Spleen_NAD
Ms4a6b_R_156	sp|Q99N09|M4A6B_MOUSE	Ms4a6b	6.50E-05	46.61	EL(R)PTEYHYYQFLDR	3+	R_156	43.66	Spleen_NAD
Ly9_S_210	sp|Q01965|LY9_MOUSE	Ly9	5.60E-05	46.37	EDTHLNTYDGSHTLRV(S)QSVCDPDLPYTCK	4+	S_210	16.95	Spleen_NAD
Ly9_R_344	sp|Q01965|LY9_MOUSE	Ly9	0.025	23.34	MEDAGPYHAYVCSEAS(R)DPSVR	3+	R_344	19.03	Spleen_NAD
Ly9_R_313	sp|Q01965|LY9_MOUSE	Ly9	2.90E-04	43.06	V(R)TSDQDQSLK	2+	R_313	98.5	Spleen_NAD
L1cam_K_567	sp|P11627|L1CAM_MOUSE	L1cam	0.0095	21.54	DLQERGDSD(K)YFIEDGK	3+	K_567	13.09	Spleen_NAD
Itgb7_D_115	sp|P26011|ITB7_MOUSE	Itgb7	7.60E-04	33.28	QEVLQDKPLSQG(D)RGEGATQLAPQR	3+	D_115	18.68	Spleen_NAD
Itgb7_R_116	sp|P26011|ITB7_MOUSE	Itgb7	5.40E-04	38.74	GRQEVLQDKPLSQGD(R)GEGATQLAPQR	4+	R_116	27.35	Spleen_NAD
Itgb7_S_228	sp|P26011|ITB7_MOUSE	Itgb7	2.60E-04	41.4	LERCQPPF(S)FHHVLSLTGDAQAFER	4+	S_228	33.26	Spleen_NAD
Itgb2_S_454	sp|P11835|ITB2_MOUSE	Itgb2	6.70E-04	33.81	DQ(S)REQSLCGGK	3+	S_454	35.45	Spleen_NAD
Itgb2_R_455	sp|P11835|ITB2_MOUSE	Itgb2	1.00E-04	43.39	DQS(R)EQSLCGGK	2+	R_455	45.55	Spleen_NAD
Itgal_R_1000	sp|P24063|ITAL_MOUSE	Itgal	5.00E-04	35.2	(R)PSSEAEQPCLPGVQFR	2+	R_1000	73.11	Spleen_NAD
Itgae_R_473	sp|Q60677|ITAE_MOUSE	Itgae	9.90E-05	50.41	AHGVSYVAGAP(R)HK	3+	R_473	50.34	Spleen_NAD
Impad1_K_347	sp|Q80V26|IMPA3_MOUSE	Impad1	0.0089	21.87	MNHQALVR(K)	3+	K_347	50	Spleen_NAD
Il2rg_R_196	sp|P34902|IL2RG_MOUSE	Il2rg	2.60E-08	82.63	D(R)SWTELIVNHEPR	3+	R_196	48.26	Spleen_NAD
Il2rb_R_132	sp|P16297|IL2RB_MOUSE	Il2rb	1.10E-04	43.78	TCDFHPFDNL(R)LVAPHSLQVLHIDTQR	4+	R_132	42.96	Spleen_NAD
Il2ra_R_157	sp|P01590|IL2RA_MOUSE	Il2ra	0.004	31.01	ALQ(R)GPAISICK	2+	R_157	99.67	Spleen_NAD
Il18r1_E_264	sp|Q61098|IL18R_MOUSE	Il18r1	0.011	21.43	KEDSSDPNVQEDRK(E)TTTWISEGK	4+	E_264	9.72	Spleen_NAD
H2-Q9_R_166	sp|P14431|HA19_MOUSE	H2-Q9	8.20E-04	40.89	(R)KWEQAGIAEK	3+	R_166	86.88	Spleen_NAD
H2-Q9_E_169	sp|P14431|HA19_MOUSE	H2-Q9	7.60E-09	92.11	RKW(E)QAGIAEKDQAYLEGTCMQSLR	4+	E_169	32.65	Spleen_NAD
H2-Q9_R_71	sp|P14431|HA19_MOUSE	H2-Q9	5.30E-08	79.5	A(R)WMEQEGPEYWER	2+	R_71	99.96	Spleen_NAD
H2-Q9_M_129	sp|P14431|HA19_MOUSE	H2-Q9	6.00E-04	35.63	GGSHTLQWMYGCD(M)GSDG(R)LLR	3+	M_129	22.8	Spleen_NAD
H2-Q9_D_143	sp|P14431|HA19_MOUSE	H2-Q9	9.90E-05	48.36	GYLQFAYEGR(D)YIALNEDLK	3+	D_143	23.1	Spleen_NAD
H2-Q9_D_177	sp|P14431|HA19_MOUSE	H2-Q9	0.029	23.45	RKWEQAGIAEK(D)QAYLEGTCMQSLR	3+	D_177	15.9	Spleen_NAD
H2-Q9_R_129	sp|P14431|HA19_MOUSE	H2-Q9	1.60E-04	41.35	GGSHTLQWMYGCDMGSDG(R)LLR	3+	R_129	28.1	Spleen_NAD
H2-Q8_R_71	sp|P14430|HA18_MOUSE	H2-Q8	5.30E-08	79.5	A(R)WMEQEGPEYWER	2+	R_71	99.96	Spleen_NAD
H2-Q8_D_143	sp|P14430|HA18_MOUSE	H2-Q8	9.90E-05	48.36	GYLQFAYEGR(D)YIALNEDLK	3+	D_143	23.1	Spleen_NAD
H2-Q7_R_166	sp|P14429|HA17_MOUSE	H2-Q7	8.20E-04	40.89	(R)KWEQAGIAEK	3+	R_166	86.88	Spleen_NAD
H2-Q7_E_169	sp|P14429|HA17_MOUSE	H2-Q7	7.60E-09	92.11	RKW(E)QAGIAEKDQAYLEGTCMQSLR	4+	E_169	32.65	Spleen_NAD
H2-Q7_R_71	sp|P14429|HA17_MOUSE	H2-Q7	5.30E-08	79.5	A(R)WMEQEGPEYWER	2+	R_71	99.96	Spleen_NAD
H2-Q7_M_129	sp|P14429|HA17_MOUSE	H2-Q7	6.00E-04	35.63	GGSHTLQWMYGCD(M)GSDG(R)LLR	3+	M_129	22.8	Spleen_NAD
H2-Q7_D_143	sp|P14429|HA17_MOUSE	H2-Q7	9.90E-05	48.36	GYLQFAYEGR(D)YIALNEDLK	3+	D_143	23.1	Spleen_NAD
H2-Q7_D_177	sp|P14429|HA17_MOUSE	H2-Q7	0.029	23.45	RKWEQAGIAEK(D)QAYLEGTCMQSLR	3+	D_177	15.9	Spleen_NAD
H2-Q7_R_129	sp|P14429|HA17_MOUSE	H2-Q7	1.60E-04	41.35	GGSHTLQWMYGCDMGSDG(R)LLR	3+	R_129	28.1	Spleen_NAD
H2-K1_R_71	sp|P01901|HA1B_MOUSE	H2-K1	5.30E-08	79.5	A(R)WMEQEGPEYWER	2+	R_71	99.96	Spleen_NAD
H2-K1_R_129	sp|P01901|HA1B_MOUSE	H2-K1	0.0024	29.24	GGSHTIQVISGCEVGSDG(R)LLR	3+	R_129	19.25	Spleen_NAD
H2-D1_R_169	sp|P01899|HA11_MOUSE	H2-D1	3.60E-07	68.77	(R)KWEQSGAAEHYK	3+	R_169	92.18	Spleen_NAD
H2-D1_R_38	sp|P01899|HA11_MOUSE	H2-D1	0.0045	25.32	YFETAVS(R)PGLEEPR	3+	R_38	46.87	Spleen_NAD
H2-D1_E_172	sp|P01899|HA11_MOUSE	H2-D1	0.0078	22.5	RKW(E)QSGAAEHYK	4+	E_172	28.77	Spleen_NAD
H2-D1_D_146	sp|P01899|HA11_MOUSE	H2-D1	9.90E-05	48.36	GYLQFAYEGR(D)YIALNEDLK	3+	D_146	23.1	Spleen_NAD
Glg1_R_920	sp|Q61543|GSLG1_MOUSE	Glg1	4.30E-06	57.2	(R)QITQNTDYR	3+	R_920	100	Spleen_NAD
Fam3c_E_167	sp|Q91VU0|FAM3C_MOUSE	Fam3c	0.0024	27.88	RLIA(E)LGSTSITSLGFR	3+	E_167	47.52	Spleen_NAD
Dock8_R_886	sp|Q8C147|DOCK8_MOUSE	Dock8	4.20E-05	50.31	YHTYG(R)TSAAAVSSK	3+	R_886	46.32	Spleen_NAD
Dock2_R_584	sp|Q8C3J5|DOCK2_MOUSE	Dock2	1.80E-04	39.95	GATLS(R)SSSSVGGLSVSSR	3+	R_584	43.32	Spleen_NAD
Dock11_R_10	sp|A2AF47|DOC11_MOUSE	Dock11	4.40E-06	58.35	(R)LSKPGTAAELR	3+	R_10	98.35	Spleen_NAD
Cr1l_S_300	sp|Q64735|CR1L_MOUSE	Cr1l	0.0031	26.7	SLF(S)LRDIVEFR	3+	S_300	47.31	Spleen_NAD
Cr1l_S_297	sp|Q64735|CR1L_MOUSE	Cr1l	0.0073	22.8	(S)LFSLRDIVEFR	2+	S_297	40.48	Spleen_NAD
Cnpy4_E_66	sp|Q8BQ47|CNPY4_MOUSE	Cnpy4	0.01	21.27	SR(E)VLELGQVLDTGKR	3+	E_66	26.7	Spleen_NAD
Cnnm2_R_133	sp|Q3TWN3|CNNM2_MOUSE	Cnnm2	1.70E-04	40.26	HTPSE(R)GLGGPAPPEPDSGPQR	3+	R_133	33.32	Spleen_NAD
Cd97_R_45	sp|Q9Z0M6|CD97_MOUSE	Cd97	0.013	23.92	CVSN(R)SCVCKPGFSSEK	3+	R_45	44.08	Spleen_NAD
Cd8b_R_88	sp|P10300|CD8B_MOUSE	Cd8b	0.0012	32.69	(R)NIILESSDSR	2+	R_88	100	Spleen_NAD
Cd72_R_305	sp|P21855|CD72_MOUSE	Cd72	0.013	20.1	KW(R)QDSDSQSR	3+	R_305	48.19	Spleen_NAD
Cd72_E_179	sp|P21855|CD72_MOUSE	Cd72	1.40E-06	68.01	QRTH(E)DAEQQLQACQAER	3+	E_179	47.22	Spleen_NAD
Cd6_R_75	sp|Q61003|CD6_MOUSE	Cd6	0.0037	25.92	VLLESWEPVCAAHWN(R)AATEAVCK	3+	R_75	69.07	Spleen_NAD
Cd6_R_129	sp|Q61003|CD6_MOUSE	Cd6	0.0048	24.75	C(R)GANWQFCK	2+	R_129	100	Spleen_NAD
Cd6_R_505	sp|Q61003|CD6_MOUSE	Cd6	6.30E-05	54.43	H(R)VTEEEAQQNR	3+	R_505	99.81	Spleen_NAD
Cd5_R_437	sp|P13379|CD5_MOUSE	Cd5	0.0021	28.47	SHTATV(R)SQVENPTASHVDNEYSQPPR	4+	R_437	49.06	Spleen_NAD
Cd4_R_73	sp|P06332|CD4_MOUSE	Cd4	4.00E-05	47.16	GVLI(R)GGSPSQFDR	3+	R_73	99.73	Spleen_NAD
Cd3e_R_178	sp|P22646|CD3E_MOUSE	Cd3e	0.0014	30.5	GQ(R)DLYSGLNQR	3+	R_178	85.39	Spleen_NAD
Cd37_R_211	sp|Q61470|CD37_MOUSE	Cd37	3.90E-06	58.53	L(R)QTADICALPAK	3+	R_211	99.98	Spleen_NAD
Cd247_R_104	sp|P24161|CD3Z_MOUSE	Cd247	0.019	23.01	R(R)NPQEGVYNALQK	3+	R_104	42.89	Spleen_NAD
Cd2_R_57	sp|P08920|CD2_MOUSE	Cd2	0.0057	27.53	(R)GTLVAEFK	2+	R_57	100	Spleen_NAD
Btla_R_35	sp|Q7TSA3|BTLA_MOUSE	Btla	6.50E-04	34	(R)NDEECPVQLTITR	3+	R_35	67.7	Spleen_NAD
Bcap29_R_86	sp|Q61334|BAP29_MOUSE	Bcap29	0.0057	23.93	NSAI(R)PSAFEHTQMK	3+	R_86	49.39	Spleen_NAD
B4galnt1_R_505	sp|Q09200|B4GN1_MOUSE	B4galnt1	0.0019	28.91	Y(R)YPGSLDQSQVAK	3+	R_505	43.94	Spleen_NAD
Art2b_R_173	sp|O35975|NAR2B_MOUSE	Art2b	1.10E-04	42.01	(R)VALSSNFFSNHGTLFIIR	4+	R_173	93.16	Spleen_NAD
Art2b_E_209	sp|O35975|NAR2B_MOUSE	Art2b	0.0075	25.66	EFSSFPREE(E)VLIPGYEVYHK	3+	E_209	20.28	Spleen_NAD
Alcam_Y_390	sp|Q61490|CD166_MOUSE	Alcam	7.90E-06	60.36	LRSSPSFSSLHYQDAGN(Y)VCETALQEVEGLK	4+	Y_390	10.66	Spleen_NAD
Adgrg5_R_47	sp|Q3V3Z3|AGRG5_MOUSE	Adgrg5	0.0091	21.77	A(R)HIHSLEQK	4+	R_47	100	Spleen_NAD
Adam10_R_623	sp|O35598|ADA10_MOUSE	Adam10	7.20E-04	38.76	QFSG(R)TITLQPGSPCNDFR	3+	R_623	49.98	Spleen_NAD
Wls_R_75	sp|Q6DID7|WLS_MOUSE	Wls	0.014	20.63	I(R)DIEEAIPR	3+	R_75	78.94	Spleen_unt
Uggt1_R_937	sp|Q6P5E4|UGGG1_MOUSE	Uggt1	0.011	20.78	SHIQQL(R)VEEDVASDLVMK	3+	R_937	38.34	Spleen_unt
Tmed10_R_116	sp|Q9D1D4|TMEDA_MOUSE	Tmed10	0.0064	29.55	GTG(R)IPDQLVILDMK	3+	R_116	87.72	Spleen_unt
Sun2_R_353	sp|Q8BJS4|SUN2_MOUSE	Sun2	0.0057	23.94	QGAAGHGGGSSLSHEDALSLLEGLVSR(R)	4+	R_353	31.53	Spleen_unt
Sun2_R_269	sp|Q8BJS4|SUN2_MOUSE	Sun2	0.013	20.22	ES(R)KQPEVWESR	3+	R_269	29.17	Spleen_unt
Sun2_E_340	sp|Q8BJS4|SUN2_MOUSE	Sun2	2.00E-05	52.85	LELRQGAAGHGGGSSLSH(E)DALSLLEGLVSR	4+	E_340	16.32	Spleen_unt
Slc44a2_R_130	sp|Q8BY89|CTL2_MOUSE	Slc44a2	0.03	24.22	NT(R)DFDYYK	2+	R_130	84.33	Spleen_unt
Selt_S_195	sp|P62342|SELT_MOUSE	Selt	0.012	20.67	LNVHMDSIPHHR(S)	3+	S_195	48.46	Spleen_unt
Pgls_R_231	sp|Q9CQ60|6PGL_MOUSE	Pgls	0.046	20.37	RILEDKEGTLPAALVQP(R)	3+	R_231	67.02	Spleen_unt
Pdia3_R_62	sp|P27773|PDIA3_MOUSE	Pdia3	9.00E-07	67.14	(R)LAPEYEAAATR	3+	R_62	99.99	Spleen_unt
Parp14_S_842	sp|Q2EMV9|PAR14_MOUSE	Parp14	6.90E-04	33.71	HI(S)GLAQALSK	2+	S_842	91.83	Spleen_unt
Golm1_R_354	sp|Q91XA2|GOLM1_MOUSE	Golm1	2.80E-05	48.6	QAALAGND(R)NINVLNADAQK	3+	R_354	50	Spleen_unt
Glg1_R_920	sp|Q61543|GSLG1_MOUSE	Glg1	1.80E-04	40.01	(R)QITQNTDYR	3+	R_920	100	Spleen_unt
Glg1_R_94	sp|Q61543|GSLG1_MOUSE	Glg1	3.90E-04	36.37	(R)GGAGPGGTGGGWK	3+	R_94	100	Spleen_unt
Glg1_S_412	sp|Q61543|GSLG1_MOUSE	Glg1	2.00E-05	50.05	GRQV(S)SECQGEMLDYR	3+	S_412	43.71	Spleen_unt
Glg1_D_518	sp|Q61543|GSLG1_MOUSE	Glg1	0.0029	27.47	HIRSG(D)PMILSCLMEHLYTEK	4+	D_518	31.36	Spleen_unt
Erap1_R_500	sp|Q9EQH2|ERAP1_MOUSE	Erap1	0.0082	22.23	SQHSSSTSHW(R)QEVVDVK	4+	R_500	47.7	Spleen_unt
Cnpy4_R_81	sp|Q8BQ47|CNPY4_MOUSE	Cnpy4	0.011	20.75	(R)HVPYSLSETR	3+	R_81	100	Spleen_unt
Cnpy4_E_66	sp|Q8BQ47|CNPY4_MOUSE	Cnpy4	1.20E-05	53.03	SR(E)VLELGQVLDTGKR	3+	E_66	33.19	Spleen_unt
Calu_R_27	sp|O35887|CALU_MOUSE	Calu	0.007	23.94	D(R)VHHEPQLSDK	3+	R_27	85.08	Spleen_unt
Bri3bp_S_62	sp|Q8BXV2|BRI3B_MOUSE	Bri3bp	0.011	29.22	RATSSFSQ(S)VSSLFGEDNVR	3+	S_62	18.99	Spleen_unt
Bcap29_R_86	sp|Q61334|BAP29_MOUSE	Bcap29	7.70E-04	33.22	NSAI(R)PSAFEHTQMK	3+	R_86	71.71	Spleen_unt
Art2b_E_209	sp|O35975|NAR2B_MOUSE	Art2b	0.014	21.6	EFSSFPREE(E)VLIPGYEVYHK	3+	E_209	14.13	Spleen_unt
